# Supplementary material for: Editorial: Microbial Communities and Metabolisms Involved in the Degradation of Cellular and Extracellular Organic Biopolymers
Source: Front Microbiol. 2022 Jan 4;12:802619. doi: 10.3389/fmicb.2021.802619 (PMC8764131; doi:10.3389/fmicb.2021.802619)
Supplement: Supplementary file 1 [file Table_1.xlsx]

## Sheet: Table_S1
	Organism	Protein	Polysaccharide	DNA	RNA	Lipids	Ash	Authors	Weblink
ANIMALS	Mammalian	60	7	1	4	10	3	Alberts et al. 2002	https://www.ncbi.nlm.nih.gov/books/NBK21054/
	HeLa_Cells	75	NA	4	8	NA	NA	ThermoFisher	https://www.thermofisher.com/us/en/home/references/ambion-tech-support/rna-tools-and-calculators/macromolecular-components-of-e.html
	Eel_silver	33.6	NA	NA	NA	63.8	NA	Morowitz 1968	https://www.abebooks.com/Energy-Flow-Biology-Morowitz-Harold-J/30979569037/bd
	Eel_yellow	58	NA	NA	NA	39.4	NA	Morowitz 1968	https://www.abebooks.com/Energy-Flow-Biology-Morowitz-Harold-J/30979569037/bd
	Herring	45.7	NA	NA	NA	49.5	NA	Morowitz 1968	https://www.abebooks.com/Energy-Flow-Biology-Morowitz-Harold-J/30979569037/bd
	Oyster	51.2	28.2	NA	NA	11.1	NA	Morowitz 1968	https://www.abebooks.com/Energy-Flow-Biology-Morowitz-Harold-J/30979569037/bd
	Silkworm_larva	55.5	1.8	NA	NA	13.8	NA	Morowitz 1968	https://www.abebooks.com/Energy-Flow-Biology-Morowitz-Harold-J/30979569037/bd
	Silkworm_imago	63.4	6.5	NA	NA	24.3	NA	Morowitz 1968	https://www.abebooks.com/Energy-Flow-Biology-Morowitz-Harold-J/30979569037/bd
	Sea_urchin_egg	66.9	5.4	NA	NA	31.2	NA	Morowitz 1968	https://www.abebooks.com/Energy-Flow-Biology-Morowitz-Harold-J/30979569037/bd
	Sea_urchin_40h	60.6	3.4	NA	NA	17.4	NA	Morowitz 1968	https://www.abebooks.com/Energy-Flow-Biology-Morowitz-Harold-J/30979569037/bd
	Mussel	73.7	NA	NA	NA	11.9	NA	Morowitz 1968	https://www.abebooks.com/Energy-Flow-Biology-Morowitz-Harold-J/30979569037/bd
	Plaice	79.5	NA	NA	NA	9.4	NA	Morowitz 1968	https://www.abebooks.com/Energy-Flow-Biology-Morowitz-Harold-J/30979569037/bd
	Drosophila_male	NA	NA	0.75	5	NA	NA	Kyle et al. 2003	https://bioone.org/journals/journal-of-insect-science/volume-3/issue-1/031.003.0101/A-microfluorometric-method-for-quantifying-RNA-and-DNA-in-terrestrial/10.1673/031.003.0101.full
	Drosophila_female	NA	NA	0.75	8	NA	NA	Kyle et al. 2003	https://bioone.org/journals/journal-of-insect-science/volume-3/issue-1/031.003.0101/A-microfluorometric-method-for-quantifying-RNA-and-DNA-in-terrestrial/10.1673/031.003.0101.full
	Apion_ventricosum_spring	NA	NA	0.8	1.3	NA	NA	Kyle et al. 2003	https://bioone.org/journals/journal-of-insect-science/volume-3/issue-1/031.003.0101/A-microfluorometric-method-for-quantifying-RNA-and-DNA-in-terrestrial/10.1673/031.003.0101.full
	Apion_ventricosum_fall	NA	NA	1	1.3	NA	NA	Kyle et al. 2003	https://bioone.org/journals/journal-of-insect-science/volume-3/issue-1/031.003.0101/A-microfluorometric-method-for-quantifying-RNA-and-DNA-in-terrestrial/10.1673/031.003.0101.full
	Sabibia_setosa_spring	NA	NA	0.5	0.8	NA	NA	Kyle et al. 2003	https://bioone.org/journals/journal-of-insect-science/volume-3/issue-1/031.003.0101/A-microfluorometric-method-for-quantifying-RNA-and-DNA-in-terrestrial/10.1673/031.003.0101.full
	Sabibia_setosa_fall	NA	NA	0.4	0.4	NA	NA	Kyle et al. 2003	https://bioone.org/journals/journal-of-insect-science/volume-3/issue-1/031.003.0101/A-microfluorometric-method-for-quantifying-RNA-and-DNA-in-terrestrial/10.1673/031.003.0101.full
BACTERIA	Escherichia_coli	55	8	3	21	9	NA	Neidhardt 1987	https://www.journals.uchicago.edu/doi/abs/10.1086/416059
	Escherichia_coli	50	7	3	20	7	3	Alberts et al. 2002	https://www.ncbi.nlm.nih.gov/books/NBK21054/
	Mycoplasma_gallisepticum	80	1	4	8	11	NA	Morowitz et al 1962	﻿https://linkinghub.elsevier.com/retrieve/pii/S0022283662800412
	Prokaryotic_cell	55	5	3.1	20.5	9.1	1	Madigan et al 2005	https://www.pearson.com/store/p/brock-biology-of-microorganisms/P100002944066/9780135860717
	Frankia_strain_ACN1_hyphae	32	28	6	10	10	7	Krumholz et al. 2003	https://link.springer.com/content/pdf/10.1023/A:1024911231889.pdf
	Frankia_strain_CpI1-S_hyphae	30	36	6	19	10	9	Krumholz et al. 2003	https://link.springer.com/content/pdf/10.1023/A:1024911231889.pdf
	Frankia_strain_EuI1c_hyphae	26	46	5	16	5	8	Krumholz et al. 2003	https://link.springer.com/content/pdf/10.1023/A:1024911231889.pdf
	Frankia_strain_DC12_hyphae	28	58	3	10	8	9	Krumholz et al. 2003	https://link.springer.com/content/pdf/10.1023/A:1024911231889.pdf
	Aeromonas_sp	36	4	0.67	2.6	4.7	40	Brown et al. 1996	https://www.sciencedirect.com/science/article/pii/0044848696012860
	Derxia_sp_ACM4772	54	6.8	0.33	7.7	5	10	Brown et al. 1996	https://www.sciencedirect.com/science/article/pii/0044848696012860
	Derxia_sp_ACM4773	56	6	0.26	8.1	5.6	11	Brown et al. 1996	https://www.sciencedirect.com/science/article/pii/0044848696012860
	Methylophilus_methylotrophus	55	11	0.51	5.9	9	14	Brown et al. 1996	https://www.sciencedirect.com/science/article/pii/0044848696012860
	Pseudomonas_testosteronii_ACM4768	48	6.4	0.29	3.2	4.8	32	Brown et al. 1996	https://www.sciencedirect.com/science/article/pii/0044848696012860
	Pseudomonas_testosteronii_ACM4769	44	7.7	0.29	4.4	5.9	29	Brown et al. 1996	https://www.sciencedirect.com/science/article/pii/0044848696012860
	Pseudomonas_sp	44	2.5	0.7	4.4	5.4	30	Brown et al. 1996	https://www.sciencedirect.com/science/article/pii/0044848696012860
	Anabaena_sp.	45	28	0.5	8.8	10	7.1	Vargas et al. 1998	https://doi.org/10.1046/j.1529-8817.1998.340812.x
	Anabaenopsis_sp.	52.2	16.3	1.1	8.9	11.4	6.5	Vargas et al. 1998	https://doi.org/10.1046/j.1529-8817.1998.340812.x
	Nodularia_sp.	42.9	16.9	1.3	9.1	12.6	7.3	Vargas et al. 1998	https://doi.org/10.1046/j.1529-8817.1998.340812.x
	Nostoc_commune	39.9	37.6	0.4	8.2	8.4	6.7	Vargas et al. 1998	https://doi.org/10.1046/j.1529-8817.1998.340812.x
	Nostoc_paludosium	40.4	26.6	0.5	8.4	10.4	5.5	Vargas et al. 1998	https://doi.org/10.1046/j.1529-8817.1998.340812.x
	Nostoc_sp.	47	26.8	0.6	8.4	7.9	9.1	Vargas et al. 1998	https://doi.org/10.1046/j.1529-8817.1998.340812.x
	Nostoc_sp.	47.3	23.3	0.9	7.5	10.4	5.4	Vargas et al. 1998	https://doi.org/10.1046/j.1529-8817.1998.340812.x
	Nostoc_sp.	37.3	15.7	1	9.6	8.4	11.2	Vargas et al. 1998	https://doi.org/10.1046/j.1529-8817.1998.340812.x
	Anabaena_variabilis	47.2	22.3	2.2	8.2	10.5	4.2	Vargas et al. 1998	https://doi.org/10.1046/j.1529-8817.1998.340812.x
	Nostoc_paludosium	55.5	16.9	0.5	11.7	4.9	NA	Vargas et al. 1998	https://doi.org/10.1046/j.1529-8817.1998.340812.x
	Nostoc_paludosium	52.6	20.3	0.6	10.8	10.2	NA	Vargas et al. 1998	https://doi.org/10.1046/j.1529-8817.1998.340812.x
	Nostoc_paludosium	23	36.5	0.5	5.8	4.9	NA	Vargas et al. 1998	https://doi.org/10.1046/j.1529-8817.1998.340812.x
	Nostoc_paludosium	53.6	22.5	0.5	9.2	6	NA	Vargas et al. 1998	https://doi.org/10.1046/j.1529-8817.1998.340812.x
	Nostoc_paludosium	48	26.5	0.5	9	6.4	NA	Vargas et al. 1998	https://doi.org/10.1046/j.1529-8817.1998.340812.x
	Nostoc_sp.	47.7	20.2	0.6	7.2	12.1	NA	Vargas et al. 1998	https://doi.org/10.1046/j.1529-8817.1998.340812.x
	Nostoc_sp.	44.9	23.3	1.3	5.6	11.1	NA	Vargas et al. 1998	https://doi.org/10.1046/j.1529-8817.1998.340812.x
	Nostoc_sp.	37.5	32.1	0.8	7.3	8.5	NA	Vargas et al. 1998	https://doi.org/10.1046/j.1529-8817.1998.340812.x
	Spirulina_platensis	61.32	15.81	NA	NA	8.03	10.38	Tokušoglu et al. 2003	https://ift.onlinelibrary.wiley.com/doi/10.1111/j.1365-2621.2003.tb09615.x
	Spirulina_platensis	63.26	15.17	NA	NA	7.09	7.43	Tokušoglu et al. 2003	https://ift.onlinelibrary.wiley.com/doi/10.1111/j.1365-2621.2003.tb09615.x
	Spirulina_platensis	64.43	15.09	NA	NA	7.14	7.51	Tokušoglu et al. 2003	https://ift.onlinelibrary.wiley.com/doi/10.1111/j.1365-2621.2003.tb09615.x
	Agmenellum_quadruplicatum	36	31.5	NA	NA	12.8	10.7	Parsons et al. 1961	https://cdnsciencepub.com/doi/10.1139/f61-063
	Arthrospira_platensis	40.29	7.39	NA	NA	16.18	NA	Markou et al. 2012	https://doi.org/10.1007/s11274-012-1076-4
	Arthrospira_platensis	56.08	7.33	NA	NA	17.72	NA	Markou et al. 2012	https://doi.org/10.1007/s11274-012-1076-4
	Arthrospira_platensis	57.51	7.34	NA	NA	16.62	NA	Markou et al. 2012	https://doi.org/10.1007/s11274-012-1076-4
	Arthrospira_platensis	51.44	7.46	NA	NA	22.82	NA	Markou et al. 2012	https://doi.org/10.1007/s11274-012-1076-4
	Arthrospira_platensis	41.12	5.34	NA	NA	16.96	NA	Markou et al. 2012	https://doi.org/10.1007/s11274-012-1076-4
	Arthrospira_platensis	55.1	8.11	NA	NA	18.05	NA	Markou et al. 2012	https://doi.org/10.1007/s11274-012-1076-4
	Synechococcus_subsalsus	50.6	24.6	NA	NA	8.8	NA	Lourençoet al. 2002	https://www.tandfonline.com/doi/abs/10.2216/i0031-8884-41-2-158.1
	Synechococcus_subsalsus	60.6	20	NA	NA	3.2	NA	Lourençoet al. 2002	https://www.tandfonline.com/doi/abs/10.2216/i0031-8884-41-2-158.1
	Synechococcus_subsalsus	53.7	24.8	NA	NA	8.2	NA	Lourençoet al. 2002	https://www.tandfonline.com/doi/abs/10.2216/i0031-8884-41-2-158.1
	Nostoc_akinetes	30	NA	1	13	NA	NA	Sutherland et al. 1979	https://www.microbiologyresearch.org/content/journal/micro/10.1099/00221287-115-2-273
	Nostoc_vegetative	67	NA	1	27	NA	NA	Sutherland et al. 1979	https://www.microbiologyresearch.org/content/journal/micro/10.1099/00221287-115-2-273
YEAST	Saccharomyces_cerevisiae	49	32	NA	8	5	8	Onofre et al. 2017	http://dx.doi.org/10.22161/ijeab/2.2.2
	Saccharomyces_sp	49	33	NA	8	3	8	Pacheco et al. 1997	https://www.jstage.jst.go.jp/article/jnsv1973/43/6/43_6_601/_article
	S_cerevisiae	40	31	NA	9	1	5	Yamada et al. 2005	https://pubs.acs.org/doi/pdf/10.1021/jf0400821
	S_cerevisiae	45	40	0.4	6	3	5	Nissen et al. 1997	https://doi.org/10.1099/00221287-143-1-203
	S_cerevisiae	50	32	0.4	8	3	5	Nissen et al. 1997	https://doi.org/10.1099/00221287-143-1-203
	S_cerevisiae	56	26	0.5	10	4	5	Nissen et al. 1997	https://doi.org/10.1099/00221287-143-1-203
	S_cerevisiae	60	17	0.6	12	3	5	Nissen et al. 1997	https://doi.org/10.1099/00221287-143-1-203
	Candida_utilis	42	25	0.32	7.7	6.1	13	Brown et al. 1996	https://www.sciencedirect.com/science/article/pii/0044848696012860
	Debaryomyces_hansenii	23	26	0.08	3.8	5.9	11	Brown et al. 1996	https://www.sciencedirect.com/science/article/pii/0044848696012860
	Diplodascus_capitatus	32	23	0.15	4.5	4.4	9.3	Brown et al. 1996	https://www.sciencedirect.com/science/article/pii/0044848696012860
	Diplodascus_ACM4780	36	20	0.05	6.8	4.3	6.8	Brown et al. 1996	https://www.sciencedirect.com/science/article/pii/0044848696012860
	Diplodascus_ACM4778	35	24	0.11	4.6	4.5	4.7	Brown et al. 1996	https://www.sciencedirect.com/science/article/pii/0044848696012860
	Diplodascus_ACM4781	32	23	0.08	4.9	4.6	9.4	Brown et al. 1996	https://www.sciencedirect.com/science/article/pii/0044848696012860
	Diplodascus_ACM4782	32	24	0.06	4.6	2.5	7.9	Brown et al. 1996	https://www.sciencedirect.com/science/article/pii/0044848696012860
	S_cerevisiae	29	36	0.14	5.8	7.7	6.4	Brown et al. 1996	https://www.sciencedirect.com/science/article/pii/0044848696012860
	Torulopsis_utilis	54.4	30	NA	4.6	3	NA	Morowitz 1968	https://www.abebooks.com/Energy-Flow-Biology-Morowitz-Harold-J/30979569037/bd
	S_cerevisiae	40	37	NA	12	2	NA	Morowitz 1968	https://www.abebooks.com/Energy-Flow-Biology-Morowitz-Harold-J/30979569037/bd
MICROALGAE	Ochromonas_danica	40.4	10.5	NA	0.6	43.8	NA	Aaronson 1973	https://onlinelibrary.wiley.com/doi/abs/10.1111/j.0022-3646.1973.00111.x
	Ochromonas_danica	31.4	11.8	NA	0.7	48.5	NA	Aaronson 1973	https://onlinelibrary.wiley.com/doi/abs/10.1111/j.0022-3646.1973.00111.x
	Ochromonas_danica	30.5	5.7	NA	0.3	53.2	NA	Aaronson 1973	https://onlinelibrary.wiley.com/doi/abs/10.1111/j.0022-3646.1973.00111.x
	Ochromonas_danica	10.4	53.6	NA	0.2	38.9	NA	Aaronson 1973	https://onlinelibrary.wiley.com/doi/abs/10.1111/j.0022-3646.1973.00111.x
	Chlorella_stigmatophora	30.9	20.6	NA	NA	20.1	28.4	Ben-Amotz et al. 1987	https://doi.org/10.1007/BF00447482
	Isochrysis_galbana	23.3	24.4	NA	NA	14.5	37.8	Ben-Amotz et al. 1987	https://doi.org/10.1007/BF00447482
	Nannochloropsis_salina	34.9	11	NA	NA	20.1	34	Ben-Amotz et al. 1987	https://doi.org/10.1007/BF00447482
	Phaeodactylum_tricornutum	35.1	24.2	NA	NA	20.5	20.2	Ben-Amotz et al. 1987	https://doi.org/10.1007/BF00447482
	Cylindrotheca_fusiformis	16	11	NA	NA	19	35	Brown et al. 1995	https://doi.org/10.1007/BF00386675
	Lauderia_annulata	16	12	NA	NA	19	29	Brown et al. 1995	https://doi.org/10.1007/BF00386675
	Navicula_jefferyi	33	4.9	NA	NA	18	18	Brown et al. 1995	https://doi.org/10.1007/BF00386675
	Nitzschia_closterium	38	5.3	NA	NA	18	14	Brown et al. 1995	https://doi.org/10.1007/BF00386675
	Skeletonema_costatum	31	6.5	NA	NA	19	15	Brown et al. 1995	https://doi.org/10.1007/BF00386675
	Skeletonema_sp.	37	6.4	NA	NA	20	9.4	Brown et al. 1995	https://doi.org/10.1007/BF00386675
	Isochrysis_sp.	35	35	NA	NA	24	7	Brown et al. 1995	https://doi.org/10.1007/BF00386675
	Nannochloropsis-like_	17	23	NA	NA	26	16	Brown et al. 1995	https://doi.org/10.1007/BF00386675
	Pavlova_pinguis	33	41	NA	NA	19	12	Brown et al. 1995	https://doi.org/10.1007/BF00386675
	Rhodomonas_salina	48	22	NA	NA	22	10	Brown et al. 1995	https://doi.org/10.1007/BF00386675
	Tetraselmis_sp.	30	26	NA	NA	16	17	Brown et al. 1995	https://doi.org/10.1007/BF00386675
	Centric_Diatom	50	12	NA	NA	22	14	DeMort 1970 (thesis)	https://ir.library.oregonstate.edu/concern/parent/5425kf19p/file_sets/t148fm45q
	Chlamydomonas_palla	45	22	NA	NA	9	20	DeMort 1970 (thesis)	https://ir.library.oregonstate.edu/concern/parent/5425kf19p/file_sets/t148fm45q
	Chorella_protophila	54	16	NA	NA	13	13	DeMort 1970 (thesis)	https://ir.library.oregonstate.edu/concern/parent/5425kf19p/file_sets/t148fm45q
	Cryptomonas_salina	54	14	NA	NA	20	10	DeMort 1970 (thesis)	https://ir.library.oregonstate.edu/concern/parent/5425kf19p/file_sets/t148fm45q
	Cylindrotheca_gracilis	31	24	NA	NA	12	38	DeMort 1970 (thesis)	https://ir.library.oregonstate.edu/concern/parent/5425kf19p/file_sets/t148fm45q
	Isochrysis_galbana	54	29	NA	NA	12	13	DeMort 1970 (thesis)	https://ir.library.oregonstate.edu/concern/parent/5425kf19p/file_sets/t148fm45q
	Navicula_absocondita	40	11	NA	NA	13	39	DeMort 1970 (thesis)	https://ir.library.oregonstate.edu/concern/parent/5425kf19p/file_sets/t148fm45q
	Navicula_biskanteri	36	8	NA	NA	18	44	DeMort 1970 (thesis)	https://ir.library.oregonstate.edu/concern/parent/5425kf19p/file_sets/t148fm45q
	Prymnesium_parvum	47	32	NA	NA	12	9	DeMort 1970 (thesis)	https://ir.library.oregonstate.edu/concern/parent/5425kf19p/file_sets/t148fm45q
	Tetraselmis_suecica	52	12	NA	NA	5	24	DeMort 1970 (thesis)	https://ir.library.oregonstate.edu/concern/parent/5425kf19p/file_sets/t148fm45q
	Amphidinium_carterae	28	30.5	NA	NA	18	14.1	Parsons et al. 1961	https://cdnsciencepub.com/doi/10.1139/f61-063
	Chaetoceros_sp.	35	6.6	NA	NA	6.9	28	Parsons et al. 1961	https://cdnsciencepub.com/doi/10.1139/f61-063
	Coscinodiscus_sp.	17	4.1	NA	NA	1.8	57	Parsons et al. 1961	https://cdnsciencepub.com/doi/10.1139/f61-063
	Dunaliella_salina	57	31.6	NA	NA	6.4	7.6	Parsons et al. 1961	https://cdnsciencepub.com/doi/10.1139/f61-063
	Exuviella_sp.	31	37	NA	NA	15	8.3	Parsons et al. 1961	https://cdnsciencepub.com/doi/10.1139/f61-063
	Pavlova_lutheri	49	31.4	NA	NA	11.6	6.4	Parsons et al. 1961	https://cdnsciencepub.com/doi/10.1139/f61-063
	Phaeodactylum_tricornutum	33	24	NA	NA	6.6	7.6	Parsons et al. 1961	https://cdnsciencepub.com/doi/10.1139/f61-063
	Skeletonema_costatum	37	20.8	NA	NA	4.7	39	Parsons et al. 1961	https://cdnsciencepub.com/doi/10.1139/f61-063
	Syracosphaera_carterae	56	17.8	NA	NA	4.6	36.5	Parsons et al. 1961	https://cdnsciencepub.com/doi/10.1139/f61-063
	Tetraselmis_maculata	52	15	NA	NA	2.9	23.8	Parsons et al. 1961	https://cdnsciencepub.com/doi/10.1139/f61-063
	Chlamydomonas_sphagnicola	20.94	20.62	NA	NA	43.44	15	Sick 1976	https://doi.org/10.1007/BF00386675
	Chlorella_conductrix	20	47.5	NA	NA	15.09	17.43	Sick 1976	https://doi.org/10.1007/BF00386675
	Dunaliella_viridis	27.81	28.41	NA	NA	28.69	15.09	Sick 1976	https://doi.org/10.1007/BF00386675
	Nitzschia_closterium	14.88	31.15	NA	NA	11.09	42.88	Sick 1976	https://doi.org/10.1007/BF00386675
	Platymonas_elliptica	24.66	36.82	NA	NA	27.71	15.47	Sick 1976	https://doi.org/10.1007/BF00386675
	Chlorella_vulgaris	47.82	8.08	NA	NA	13.32	6.3	Tokušoglu et al. 2003	https://ift.onlinelibrary.wiley.com/doi/10.1111/j.1365-2621.2003.tb09615.x
	Isochrysis_galbana	26.99	16.98	NA	NA	17.16	16.08	Tokušoglu et al. 2003	https://ift.onlinelibrary.wiley.com/doi/10.1111/j.1365-2621.2003.tb09615.x
	Chlorella_stigmatophora	39.13	NA	0.56	6.16	NA	NA	Fabregas et al. 1985	https://doi.org/10.1007/BF01982726
	Dunaliella_tertiolecta	54.25	NA	0.65	4.18	NA	NA	Fabregas et al. 1985	https://doi.org/10.1007/BF01982726
	Isochrysis_galbana	39.23	NA	0.7	4.36	NA	NA	Fabregas et al. 1985	https://doi.org/10.1007/BF01982726
	Tetraselmis_suecica	41.39	NA	0.6	4.83	NA	NA	Fabregas et al. 1985	https://doi.org/10.1007/BF01982726
MACROALGAE	Ascophyllum_nodosum	8.7	NA	NA	NA	3.62	30.89	Lorenzo et al 2017	https://www.mdpi.com/1660-3397/15/11/360/htm
	Fucus_vesiculosus	12.99	NA	NA	NA	3.75	20.72	Lorenzo et al 2017	https://www.mdpi.com/1660-3397/15/11/360/htm
	Bifurcaria_bifurcate	8.92	NA	NA	NA	6.54	31.68	Lorenzo et al 2017	https://www.mdpi.com/1660-3397/15/11/360/htm
	Ulva_lactuca	20.12	44.81	NA	NA	4.09	22.08	Khairy et al 2013	https://doi.org/10.5697/oc.55-2.435
	Ulva_lactuca	17.88	46.42	NA	NA	3.57	17.56	Khairy et al 2013	https://doi.org/10.5697/oc.55-2.435
	Ulva_lactuca	16.78	42.09	NA	NA	3.14	23.19	Khairy et al 2013	https://doi.org/10.5697/oc.55-2.435
	Jania_rubens	12.93	42.18	NA	NA	2.39	39.25	Khairy et al 2013	https://doi.org/10.5697/oc.55-2.435
	Jania_rubens	11.14	39.2	NA	NA	2.3	42.3	Khairy et al 2013	https://doi.org/10.5697/oc.55-2.435
	Jania_rubens	9.76	34.57	NA	NA	1.47	50.54	Khairy et al 2013	https://doi.org/10.5697/oc.55-2.435
	Pterocladia_capillacea	23.72	50.49	NA	NA	2.71	13.02	Khairy et al 2013	https://doi.org/10.5697/oc.55-2.435
	Pterocladia_capillacea	20.95	50.96	NA	NA	2.09	15.81	Khairy et al 2013	https://doi.org/10.5697/oc.55-2.435
	Pterocladia_capillacea	17.35	47.98	NA	NA	1.76	23.68	Khairy et al 2013	https://doi.org/10.5697/oc.55-2.435
	Caulerpa_lentillifera	9.26	66.97	NA	NA	1.57	22.2	Nguyen et al 2011	https://onlinelibrary.wiley.com/doi/10.1111/j.1750-3841.2011.02289.x
	Ulva_lactuca	8.46	55.54	NA	NA	7.87	19.59	Yaich et al 2011	https://doi.org/10.1016/j.foodchem.2011.03.114
	Ulva_clathrata	21.9	24.8	NA	NA	2.5	49.6	Pena-Rodriguez et al 2011	https://doi.org/10.1016/j.foodchem.2011.04.104
	Ulva_clathrata	25.9	26.1	NA	NA	3	44.8	Pena-Rodriguez et al 2011	https://doi.org/10.1016/j.foodchem.2011.04.104
	Ulva_clathrata	23	26.3	NA	NA	3.5	45.8	Pena-Rodriguez et al 2011	https://doi.org/10.1016/j.foodchem.2011.04.104
	Ulva_clathrata	20.1	40.6	NA	NA	2.2	27.5	Pena-Rodriguez et al 2011	https://doi.org/10.1016/j.foodchem.2011.04.104
	Grateloupia_turuturu	22.9	60.4	NA	NA	2.6	18.5	Denis et al 2010	https://doi.org/10.1016/j.foodchem.2009.07.047
	Porphyra_sp	31.4	49.8	NA	NA	2.8	NA	Dawczynski et al 2007	https://doi.org/10.1016/j.foodchem.2006.09.041
	Porphyra_sp	30.9	45.7	NA	NA	1	NA	Dawczynski et al 2007	https://doi.org/10.1016/j.foodchem.2009.07.047
	Undaria_pinnatifida	19.8	45.9	NA	NA	4.5	NA	Dawczynski et al 2007	https://doi.org/10.1016/j.foodchem.2009.07.047
	Laminaria_sp	7.5	36	NA	NA	1	NA	Dawczynski et al 2007	https://doi.org/10.1016/j.foodchem.2009.07.047
	Hizikia_fusiforme	11.6	62.3	NA	NA	1.4	NA	Dawczynski et al 2007	https://doi.org/10.1016/j.foodchem.2009.07.047
	Himathalia	14.08	37.14	NA	NA	0.94	36.41	Gomez-Ordonez et al 2010	https://doi.org/10.1016/j.foodres.2010.08.005
	Bifurcaria	10.92	37.42	NA	NA	5.67	34.31	Gomez-Ordonez et al 2010	https://doi.org/10.1016/j.foodres.2010.08.005
	Laminaria	25.7	30.23	NA	NA	0.79	34.78	Gomez-Ordonez et al 2010	https://doi.org/10.1016/j.foodres.2010.08.005
	Mastocarpus	21.3	31.7	NA	NA	0.39	24.99	Gomez-Ordonez et al 2010	https://doi.org/10.1016/j.foodres.2010.08.005
	Gigartina	15.59	29.31	NA	NA	0.57	34.56	Gomez-Ordonez et al 2010	https://doi.org/10.1016/j.foodres.2010.08.005
	Ulva_lactuca	27.2	61.5	NA	NA	0.3	11	Ortiz et al 2006	https://doi.org/10.1016/j.foodchem.2005.07.027
	Durvillaea_antarctica	10.4	70.9	NA	NA	0.8	17.9	Ortiz et al 2006	https://doi.org/10.1016/j.foodchem.2005.07.027
	Durvillaea_antarctica	11.6	58.4	NA	NA	4.3	25.7	Ortiz et al 2006	https://doi.org/10.1016/j.foodchem.2005.07.027
MUSHROOMS	Auricularia_auricula	12.5	66.1	NA	NA	1.7	NA	Kadnikova et al. 2015	http://pubs.sciepub.com/jfnr/3/8/1/
	Armillariella_mellea	21.1	70	NA	NA	6.1	NA	Kadnikova et al. 2015	http://pubs.sciepub.com/jfnr/3/8/1/
	Agaricus_bisporus	13.3	44.5	NA	NA	1.7	NA	Kadnikova et al. 2015	http://pubs.sciepub.com/jfnr/3/8/1/
	Pleurotus_ferula	30.3	47.8	NA	NA	5.7	NA	Kadnikova et al. 2015	http://pubs.sciepub.com/jfnr/3/8/1/
	Agaricus_bisporus_white	27.1	58.4	NA	NA	4.3	NA	Mattila et al. 2002	https://pubs.acs.org/doi/10.1021/jf020608m
	Agaricus_bisporus_brown	26.5	59	NA	NA	4	NA	Mattila et al. 2002	https://pubs.acs.org/doi/10.1021/jf020608m
	Pleurotus_ostreatus	24.6	57.5	NA	NA	4.4	NA	Mattila et al. 2002	https://pubs.acs.org/doi/10.1021/jf020608m
	Lentinula_edodes	21.4	69	NA	NA	3.7	NA	Mattila et al. 2002	https://pubs.acs.org/doi/10.1021/jf020608m
	Agaricus_brunnescens	39.5	49	NA	NA	2	9.5	Al-Enazi 2012	https://www.longdom.org/abstract/emin-vivoem-evaluation-of-the-proteins-in-the-cultivated-mushrooms-32891.html
	Coprinus_cinereus	17	62	NA	NA	1	13	Mshandete et al. 2007	http://ajfand.net/Volume7/No6/Mshandete2615.pdf
	Pleurotus_flabellatus	21	60	NA	NA	1.3	6.1	Mshandete et al. 2007	http://ajfand.net/Volume7/No6/Mshandete2615.pdf
	Volvariella_volvaceae	28	50	NA	NA	3.3	10	Mshandete et al. 2007	http://ajfand.net/Volume7/No6/Mshandete2615.pdf
	Volvariella_speciosa	20	48.4	NA	NA	3.6	14.1	Nakalembe et al. 2015	https://springerplus.springeropen.com/articles/10.1186/s40064-015-1188-z
	Polyporus_tenuiculus	16.9	51.5	NA	NA	3.2	11.7	Nakalembe et al. 2015	https://springerplus.springeropen.com/articles/10.1186/s40064-015-1188-z
	Termitomyces_microcarpus	27.4	37.1	NA	NA	3.3	15.1	Nakalembe et al. 2015	https://springerplus.springeropen.com/articles/10.1186/s40064-015-1188-z
	Termitomyces_tyleranus	21.8	43	NA	NA	3	16.9	Nakalembe et al. 2015	https://springerplus.springeropen.com/articles/10.1186/s40064-015-1188-z
	Termitomyces_clypeatus	18	49.4	NA	NA	3.8	11.2	Nakalembe et al. 2015	https://springerplus.springeropen.com/articles/10.1186/s40064-015-1188-z
	Agaricus_bisporus	NA	NA	0.17	2.49	NA	NA	Li et al. 1982	https://doi.org/10.1007/BF00499963
	Pleurotus_cystidiosus	NA	NA	0.37	2.56	NA	NA	Li et al. 1982	https://doi.org/10.1007/BF00499963
	Pleurotus_sajorcaju	NA	NA	0.21	3.85	NA	NA	Li et al. 1982	https://doi.org/10.1007/BF00499963
	Volvariella_volvaceae	NA	NA	0.29	3.59	NA	NA	Li et al. 1982	https://doi.org/10.1007/BF00499963
PLANT LEAVES	Corn	12.6	82	NA	NA	5.4	NA	Milner 1953 (ed. J. Burlew)	https://doi.org/10.1016/0016-0032(54)90075-7
	Begonia	19	77.6	NA	NA	3.4	NA	Milner 1953 (ed. J. Burlew)	https://doi.org/10.1016/0016-0032(54)90075-7
	Pine	15	65.7	NA	NA	19.3	NA	Milner 1953 (ed. J. Burlew)	https://doi.org/10.1016/0016-0032(54)90075-7
	Alfalfa	46.2	44.9	NA	NA	8.9	NA	Milner 1953 (ed. J. Burlew)	https://doi.org/10.1016/0016-0032(54)90075-7
	Castor	35.2	52.9	NA	NA	12.9	NA	Milner 1953 (ed. J. Burlew)	https://doi.org/10.1016/0016-0032(54)90075-7
	Sunflower	61.7	33.9	NA	NA	4.4	NA	Milner 1953 (ed. J. Burlew)	https://doi.org/10.1016/0016-0032(54)90075-7
	Nasturtium	42.8	45.9	NA	NA	11.3	NA	Milner 1953 (ed. J. Burlew)	https://doi.org/10.1016/0016-0032(54)90075-7
	Tobacco	48.1	41.7	NA	NA	10.2	NA	Milner 1953 (ed. J. Burlew)	https://doi.org/10.1016/0016-0032(54)90075-7
	Flax	44.4	40.8	NA	NA	14.8	NA	Milner 1953 (ed. J. Burlew)	https://doi.org/10.1016/0016-0032(54)90075-7
	Cedar	18.2	56	NA	NA	25.8	NA	Milner 1953 (ed. J. Burlew)	https://doi.org/10.1016/0016-0032(54)90075-7
